# Supplementary material for: Foodborne Pathogen Dynamics in Meat and Meat Analogues Analysed Using Traditional Microbiology and Metagenomic Sequencing
Source: Antibiotics (Basel). 2023 Dec 21;13(1):16. doi: 10.3390/antibiotics13010016 (PMC10812575; doi:10.3390/antibiotics13010016)
Supplement: Supplementary file 1 [file antibiotics-13-00016-s001.zip]

Archive with 1 entries (1 files):
- antibiotics-2768517-supplementary.pdf
